# Supplementary material for: Supramolecular cis-“Bis(Chelation)” of [M(CN)6]3− (M = CrIII, FeIII, CoIII) by Phloroglucinol (H3PG)
Source: Molecules. 2022 Jun 26;27(13):4111. doi: 10.3390/molecules27134111 (PMC9268030; doi:10.3390/molecules27134111)
Supplement: Supplementary file 1 [file molecules-27-04111-s001.zip]

Archive with 1 entries (1 files):
- molecules-1774876-supplementary.pdf
